# Supplementary material for: Late Gadolinium Enhancement Magnetic Resonance Imaging (MRI) for Predicting Left Ventricular Reverse Remodeling in Non-Ischemic Cardiomyopathy: A Systematic Review and Meta-Analysis
Source: J Clin Med. 2025 Jan 29;14(3):895. doi: 10.3390/jcm14030895 (PMC11818329; doi:10.3390/jcm14030895)
Supplement: Supplementary file 1 [file jcm-14-00895-s001.zip]

Archive with 1 entries (1 files):
- jcm-3366547-supplementary.pdf
